# Supplementary material for: Bioactive Compounds and Pharmacological Properties of the Polypore Fomes fomentarius, a Medicinal Wild Mushroom Collected from Morocco
Source: Int J Mol Sci. 2025 Sep 21;26(18):9215. doi: 10.3390/ijms26189215 (PMC12470752; doi:10.3390/ijms26189215)
Supplement: Supplementary file 1 [file ijms-26-09215-s001.zip]

Archive with 1 entries (1 files):
- ijms-3848017-supplementary.pdf
